# Supplementary material for: Can we decode phonetic features in inner speech using surface electromyography?
Source: PLoS One. 2020 May 27;15(5):e0233282. doi: 10.1371/journal.pone.0233282 (PMC7252628; doi:10.1371/journal.pone.0233282)
Supplement: S1 Text — (TXT) [file pone.0233282.s001.txt]

Pre-registered protocol, open data, supplementary materials, as well as reproducible code and figures are available at https://osf.io/czer4. 
Aside from previously cited packages, several other packages have been used for the writing of this paper, among which the ggrepel and ggplot2 packages for plotting [92,93] as well as the tidyverse, sjstats, here, skimr, and glue packages for code writing and formatting [94–98].

92. Slowikowski K. ggrepel: Automatically position non-overlapping text labels with ’ggplot2’ [Internet]. 2018. Available: https://CRAN.R-project.org/package=ggrepel 
93. Wickham H. ggplot2: Elegant graphics for data analysis [Internet]. Springer-Verlag New York; 2016. Available: http://ggplot2.org 
94. Wickham H. tidyverse: Easily install and load the ’tidyverse’ [Internet]. 2017. Available: https://CRAN.R-project.org/package=tidyverse
95. Lüdecke D. sjstats: Statistical functions for regression models (version 0.17.1) [Internet]. 2018. doi:10.5281/zenodo.1284472
96. Hester J. glue: Interpreted string literals [Internet]. 2018. Available: https://CRAN.R-project.org/package=glue
97. Müller K. here: A simpler way to find your files [Internet]. 2017. Available: https://CRAN.R-project.org/package=here
98. McNamara A, Arino de la Rubia E, Zhu H, Ellis S, Quinn M. Skimr: Compact and flexible summaries of data [Internet]. 2018. Available: https://CRAN.R-project.org/package=skimr 
